# Supplementary material for: Longer telomeres in chronic, moderate, unconjugated hyperbilirubinaemia: insights from a human study on Gilbert’s Syndrome
Source: Sci Rep. 2016 Mar 1;6:22300. doi: 10.1038/srep22300 (PMC4772088; doi:10.1038/srep22300)
Supplement: Supplementary Dataset 1 [file srep22300-s1.xls]

## Sheet: Sheet1
	GS Phenotype	Decade group	Lymphocyte TL (kb)	z-scores(all)	z-scores (decade group)
	no	20-29	8.09495	1.0853	1.28422
	no	20-29	4.02815	-0.91548	-0.818939
	no	20-29	5.62868	-0.128053	0.00878213
	no	20-29	4.03599	-0.911623	-0.814885
	no	20-29	2.48289	-1.67572	-1.61808
	no	20-29	3.32541	-1.26121	-1.18237
	no	20-29	3.70365	-1.07513	-0.986759
	no	20-29	4.84583	-0.513202	-0.396076
	no	20-29	6.88272	0.488907	0.657314
	no	20-29	3.27018	-1.28839	-1.21093
	no	20-29	9.74376	1.89648	2.13691
	no	20-29	6.95351	0.523735	0.693924
	no	20-29	4.99496	-0.439832	-0.318951
	no	20-29	6.27319	0.189033	0.342094
	no	20-29	5.18707	-0.345318	-0.219601
	no	20-29	6.94915	0.52159	0.69167
	no	20-29	6.71544	0.406609	0.570804
	no	20-29	4.52742	-0.669849	-0.560739
	no	20-29	4.64564	-0.611689	-0.499602
	no	20-29	7.03883	0.56571	0.738047
	no	20-29	5.63792	-0.123509	0.0135592
	no	20-29	4.20549	-0.828232	-0.727227
	no	20-29	5.10483	-0.385779	-0.262132
	no	20-29	10.4052	2.22187	2.47895
	no	30-39	4.13076	-0.865001	-0.863715
	no	30-39	3.40475	-1.22218	-1.20132
	no	30-39	5.88897	-4.36965e-16	-0.0461155
	no	30-39	7.10178	0.59668	0.517867
	no	30-39	7.79086	0.93569	0.8383
	no	30-39	4.38429	-0.740266	-0.745816
	no	30-39	11.4856	2.75343	2.55643
	no	30-39	7.49759	0.791408	0.701924
	no	30-39	5.9628	0.0363236	-0.0117824
	no	30-39	3.89216	-0.982384	-0.974666
	no	30-39	5.0403	-0.417527	-0.440763
	no	30-39	5.27776	-0.3007	-0.330338
	no	40-49	6.95535	0.52464	0.657981
	no	40-49	4.1968	-0.832511	-0.628015
	no	40-49	4.97709	-0.448625	-0.264256
	no	40-49	7.80565	0.942966	1.05437
	no	40-49	4.14569	-0.857655	-0.651841
	no	40-49	5.11465	-0.380948	-0.200128
	no	40-49	3.67585	-1.0888	-0.87087
	no	40-49	3.52304	-1.16398	-0.942109
	no	40-49	5.68891	-0.0984215	0.0675861
	no	40-49	10.1045	2.07393	2.12604
	no	40-49	2.64274	-1.59707	-1.35249
	no	40-49	4.08273	-0.888629	-0.681191
	no	40-49	5.40694	-0.237144	-0.063863
	no	40-49	9.2952	1.67579	1.74878
	no	50-59	3.0707	-1.38653	-0.926393
	no	50-59	2.46024	-1.68686	-1.25669
	no	50-59	7.0981	0.59487	1.25272
	no	50-59	6.62093	0.360112	0.994535
	no	50-59	4.66424	-0.602536	-0.0641703
	no	> 60	3.73586	-1.05928	-0.147242
	no	> 60	3.44983	-1.2	-0.32077
	no	> 60	7.17502	0.63271	1.9392
	no	> 60	2.55525	-1.64011	-0.863485
	no	> 60	2.97686	-1.43269	-0.607707
	yes	20-29	7.02766	0.560215	0.732271
	yes	20-29	6.27	0.187461	0.340442
	yes	20-29	12.4805	3.24291	3.55224
	yes	20-29	6.21121	0.158537	0.310038
	yes	20-29	10.0211	2.03292	2.28034
	yes	20-29	10.1338	2.08835	2.3386
	yes	20-29	4.52264	-0.672203	-0.563213
	yes	20-29	8.23475	1.15407	1.35652
	yes	20-29	4.31893	-0.772423	-0.668561
	yes	20-29	3.96437	-0.946861	-0.851926
	yes	20-29	4.45948	-0.703275	-0.595876
	yes	20-29	6.83025	0.46309	0.630175
	yes	20-29	5.83103	-0.0285051	0.113425
	yes	20-29	5.45885	-0.211609	-0.0790492
	yes	20-29	6.99332	0.543318	0.71451
	yes	20-29	4.7134	-0.578354	-0.464561
	yes	20-29	6.39539	0.249152	0.40529
	yes	20-29	5.58909	-0.147534	-0.0116959
	yes	20-29	5.71748	-0.0843677	0.0547033
	yes	20-29	11.0132	2.52099	2.79339
	yes	20-29	6.28073	0.192739	0.34599
	yes	20-29	2.73486	-1.55175	-1.48777
	yes	20-29	9.48724	1.77028	2.00425
	yes	20-29	6.2916	0.198089	0.351614
	yes	30-39	8.52938	1.29903	1.18173
	yes	30-39	6.86988	0.48259	0.410029
	yes	30-39	6.95002	0.522014	0.447293
	yes	30-39	3.98366	-0.937371	-0.93212
	yes	30-39	7.54028	0.812414	0.721779
	yes	30-39	5.01633	-0.42932	-0.451909
	yes	30-39	8.45291	1.26141	1.14617
	yes	30-39	4.61871	-0.624941	-0.63681
	yes	30-39	8.25961	1.16631	1.05628
	yes	30-39	5.27909	-0.300044	-0.329717
	yes	30-39	4.3205	-0.77165	-0.77548
	yes	30-39	5.66657	-0.109412	-0.149532
	yes	30-39	5.62256	-0.131067	-0.17
	yes	40-49	7.09454	0.593118	0.722868
	yes	40-49	6.17122	0.138861	0.292428
	yes	40-49	7.02762	0.560196	0.691672
	yes	40-49	7.74291	0.912102	1.02513
	yes	40-49	5.88848	-0.000240637	0.160619
	yes	40-49	4.64315	-0.612916	-0.419933
	yes	40-49	7.51882	0.801852	0.920659
	yes	40-49	5.14416	-0.366427	-0.186368
	yes	40-49	8.31543	1.19377	1.29203
	yes	40-49	6.26758	0.18627	0.337351
	yes	40-49	3.95806	-0.949963	-0.73931
	yes	40-49	4.30044	-0.781522	-0.579699
	yes	50-59	6.75782	0.427459	1.0686
	yes	50-59	4.03698	-0.911136	-0.403563
	yes	50-59	5.70863	-0.0887191	0.500918
	yes	50-59	5.56582	-0.158982	0.423644
	yes	50-59	8.63808	1.35251	2.08596
	yes	> 60	3.72401	-1.06511	-0.15443
	yes	> 60	5.19648	-0.340688	0.738877
	yes	> 60	4.71935	-0.575427	0.449413
	yes	> 60	7.0016	0.547395	1.834
	yes	> 60	4.54973	-0.658873	0.346514
	yes	> 60	6.65403	0.376393	1.62313
2-sided T.Test (P-value)			0.0225708	0.0225708	0.0141424
